# Supplementary material for: Impact of Body Mass Index on the Outcomes of Cryoballoon Pulmonary Vein Isolation for Paroxysmal Atrial Fibrillation
Source: Clin Pract. 2024 Nov 12;14(6):2463–74. doi: 10.3390/clinpract14060192 (PMC11587088; doi:10.3390/clinpract14060192)
Supplement: Supplementary file 1 [file clinpract-14-00192-s001.zip]

Archive with 1 entries (1 files):
- clinpract-3171902-supplementary.pdf
